# Supplementary material for: Diastereoselective Synthesis of Novel Spiro-Phosphacoumarins and Evaluation of Their Anti-Cancer Activity
Source: Int J Mol Sci. 2022 Nov 18;23(22):14348. doi: 10.3390/ijms232214348 (PMC9695012; doi:10.3390/ijms232214348)
Supplement: Supplementary file 1 [file ijms-23-14348-s001.zip]

Archive with 1 entries (1 files):
- ijms-2026325-supplementary.pdf
